# Supplementary material for: A computational dynamic systems model for in silico prediction of neural tube closure defects
Source: Curr Res Toxicol. 2024 Dec 18;8:100210. doi: 10.1016/j.crtox.2024.100210 (PMC11875186; doi:10.1016/j.crtox.2024.100210)
Supplement: Supplementary Data 1 [file mmc1.xlsx]

## Sheet: Sheet1
Table 1 Summary of in silico gene perturbation experiments.
Gene perturbation scenario	Model predicted NTD chance	In silico effect	In vivo effect	Reference
SHH knockout	70 % ± 11	Disrupted floor plate formation, spatial disruption midline	Disrupted floor plate formation, spatial disruption in midline, holoprosencephaly	58–60, 49,50
SHH hyperactivation	5 % ± 5	Reduced DLHP formation	Reduced DLHP formation	58,59
PTCH knockout	85 % ± 8	Disrupted floor plate formation, spatial disruption midline	Disrupted floor plate formation, spatial disruption in midline, holoprosencephaly	58–60, 49,50
PTCH hyperactivation	10 % ± 7	None	?
GLI2 knockout	55 % ± 11	Disrupted floor plate formation, spatial disruption midline	Disrupted floor plate formation, spatial disruption in midline, holoprosencephaly	63, 63
GLI2 hyperactivation	5 % ± 5	None	?
BMP4 knockout	35 % ± 11	DLHPs formation, inhibited neural crest cell delamination	Disrupted DLHPs formation, disrupted neural crest cell delamination, spina bifida	40, 52,53, 70
BMP4 hyperactivation	50 % ± 11	Disrupted DLHPs formation, increased mesoderm growth midline fusion neural folds	Disrupted DLHPs formation, midline fusion of neural folds	52,53
NOG knockout	45 % ± 11	Disrupted DLHPs formation, increased mesoderm growth midline fusion neural folds	Disrupted DLHPs formation, midline fusion of neural folds	40, 52,53
NOG hyperactivation	95 % ± 5	DLHPs formation disrupted, spina bifida	Disrupted DLHPs formation, spina bifida	52,53
ZIC knockout	30 % ± 10	DLHPs formation disrupted	22% chance of NTD, Disrupted DLHPs formation, disrupted neural crest cell delamination	64–66
ZIC hyperactivation	15 % ± 8	Delayed DLHPs formation	?
WNT knockout	10 % ± 7	inhibited neural crest cell delamination	Does not reach neural tube closure stage in development	4,71
WNT hyperactivation	100 % ± 0	Preliminary neural crest cell delamination, spina bifida	?
PAX3 knockout	5 % ± 5	Inhibited neural crest cell delamination	Inhibited neural crest cell delamination, spina bifida	67,68.
PAX3 hyperactivation	80 % ± 9	Preliminary neural crest cell delamination, spina bifida	?
SNAI1 knockout	10 % ± 7	Inhibited neural crest cell delamination	Inhibited neural crest cell delamination in chick and xenopus but not in mouse	69
SNAI1 hyperactivation	10 % ± 7	slightly early neural crest cell delamination	?
